# Supplementary material for: Phylogenetic and Expression Analysis of the Sucrose Synthase and Sucrose Phosphate Synthase Gene Family in Potatoes
Source: Metabolites. 2024 Jan 20;14(1):70. doi: 10.3390/metabo14010070 (PMC10820854; doi:10.3390/metabo14010070)
Supplement: Supplementary file 1 [file metabolites-14-00070-s001.zip]

Archive with 1 entries (1 files):
- metabolites-2795367-supplementary.pdf
